# Supplementary material for: LC–HRMS Lipidomic Fingerprints in Serbian Cohort of Schizophrenia Patients
Source: Int J Mol Sci. 2024 Sep 24;25(19):10266. doi: 10.3390/ijms251910266 (PMC11476971; doi:10.3390/ijms251910266)
Supplement: Supplementary file 1 [file ijms-25-10266-s001.zip]

Archive with 1 entries (1 files):
- ijms-3170690-supplementary.pdf
